# Supplementary material for: NF-κB Activation Is Essential for Cervical Cell Proliferation and Malignant Transformation
Source: Int J Mol Sci. 2025 Mar 11;26(6):2493. doi: 10.3390/ijms26062493 (PMC11942554; doi:10.3390/ijms26062493)
Supplement: Supplementary file 1 [file ijms-26-02493-s001.zip]

Archive with 1 entries (1 files):
- ijms-3468312-SI.pdf
